# Supplementary material for: Coverage of the national surveillance system for human Salmonella infections, Belgium, 2016-2020
Source: PLoS One. 2021 Aug 26;16(8):e0256820. doi: 10.1371/journal.pone.0256820 (PMC8389443; doi:10.1371/journal.pone.0256820)
Supplement: S1 Table — (XLSX) [file pone.0256820.s001.xlsx]

## Sheet: Sheet 1
Year	Salmonella Typhimurium			Salmonella Enteritidis			Other Salmonella serotypes
	Brussels	Flanders	Wallonia	Brussels	Flanders	Wallonia	Brussels	Flanders	Wallonia
2016	63	912	335	55	355	153	105	477	144
2017	78	704	262	45	205	94	89	381	224
2018	68	1260	296	55	335	125	91	407	184
2019	81	731	348	46	349	109	108	443	192
2020	52	542	206	26	183	79	45	263	131
