# Supplementary material for: Coverage of the national surveillance system for human Salmonella infections, Belgium, 2016-2020
Source: PLoS One. 2021 Aug 26;16(8):e0256820. doi: 10.1371/journal.pone.0256820 (PMC8389443; doi:10.1371/journal.pone.0256820)
Supplement: S2 Table — (XLSX) [file pone.0256820.s002.xlsx]

## Sheet: Sheet1
Year	Number of unique Salmonella cases in NRC database	Number of unique Salmonella cases in SNL database
2016	2781	1024
2017	2276	889
2018	3011	1360
2019	2619	967
2020	1631	586
