# Supplementary material for: Coverage of the national surveillance system for human Salmonella infections, Belgium, 2016-2020
Source: PLoS One. 2021 Aug 26;16(8):e0256820. doi: 10.1371/journal.pone.0256820 (PMC8389443; doi:10.1371/journal.pone.0256820)
Supplement: S3 Table — Aggregated data per laboratory (anonymized) on the number of Salmonella cases reported in the survey, the number of Salmonella isolates from unique cases sent to the National Reference Center (NRC), the method of diagnosis used, the reasons for sending isolates to the NRC, and the serotypes sent to the NRC. (XLSX) [file pone.0256820.s003.xlsx]

## Sheet: Sheet1
Anonymized lab number in survey	Participation in survey	Region	Number of Salmonella cases reported in the survey	Culture	Culture and serotyping	MALDI-TOF	Multiplex PCR	Serotypes	Epidemiology	Confirmation ID and/or AB	Confirmation ID only	Serotyping	Isolates from unique cases received by the NRC
1	Y	Vlaanderen	27	1	1	1	0	All	1	0	0	0	18
2	Y	Vlaanderen	16	0	1	1	0	All	0	0	0	1	17
3	Y	Vlaanderen	24	1	1	1	0	All	1	1	0	0	6
4	Y	Vlaanderen	13	0	0	1	0	All	1	1	0	0	11
5	Y	Vlaanderen	52	0	1	1	0	All	1	1	0	0	47
6	Y	Vlaanderen	33	1	0	0	1	All	0	1	0	0	27
7	Y	Vlaanderen	7	0	1	0	0	All	0	1	0	0	7
8	Y	Vlaanderen	44	0	0	1	0	All	0	0	1	1	26
9	Y	Vlaanderen	16	1	0	1	0	All	1	0	0	0	12
10	Y	Vlaanderen	7	1	0	1	0	All	1	1	0	0	7
11	Y	Vlaanderen	5	1	1	0	0	All	0	1	0	0	3
12	Y	Vlaanderen	3	1	0	0	0	All	1	1	0	0	3
13	Y	Vlaanderen	27	1	0	0	0	All	1	1	0	0	25
14	Y	Vlaanderen	9	1	0	1	0	All	1	1	0	0	9
15	Y	Vlaanderen	25	1	1	1	0	All	1	0	0	0	23
16	Y	Vlaanderen	10	1	0	1	0	All	0	1	0	0	7
17	Y	Vlaanderen	6	1	1	0	0	All	1	0	0	0	6
18	Y	Vlaanderen	19	1	0	1	0	All	1	1	0	0	20
19	Y	Vlaanderen	155	1	0	1	0	All	1	0	0	0	138
20	Y	Vlaanderen	8	1	0	0	0	All	1	1	0	0	11
21	Y	Vlaanderen	24	1	1	1	0	All	1	1	0	0	24
22	Y	Vlaanderen	5	1	0	0	0	All	1	0	0	0	5
23	Y	Vlaanderen	1	1	1	1	0	All	1	1	0	0	2
24	Y	Vlaanderen	33	0	0	1	0	All	1	0	0	0	35
25	Y	Vlaanderen	4	1	0	1	0	All	1	1	0	0	4
26	Y	Vlaanderen	35	1	1	1	0	All	0	0	0	0	20
27	Y	Wallonië	12	1	1	1	0	All	1	1	0	0	9
28	Y	Wallonië	4	1	0	0	0	All	1	1	0	0	2
29	Y	Wallonië	42	0	0	0	0	All	1	0	0	1	38
30	Y	Brussel	107	0	1	1	0	All	1	0	1	0	62
31	Y	Brussel
32	Y	Brussel	45	1	1	0	0	All	1	1	0	0	37
33	N	Brussel											20
34	Y	Brussel	1	1	0	1	0	All	1	1	0	0
35	Y	Brussel	24	0	1	0	0	All	1	1	0	0	14
36	Y	Brussel	29	1	1	1	0	All	0	1	0	0	26
38	Y	Brussel	20	1	0	0	0	All	0	1	0	0	24
37	NA	Brussel											8
39	Y	Brussel	58	1	0	1	0	All	1	0	0	1	49
40	Y	Brussel	14	0	0	1	0	All	1	0	1	0	13
41	Y	Brussel	49	0	1	1	0	All	1	1	0	0	33
42	Y	Vlaanderen	26	1	0	1	1	All	1	0	0	0	16
43	Y	Vlaanderen	6	1	0	1	0	All	1	1	0	0	4
44	Y	Vlaanderen	56	0	1	0	0	All	1	0	0	0	81
45	Y	Vlaanderen	13	1	0	1	0	All	1	0	0	0	7
46	Y	Vlaanderen	15	1	0	1	0	All	0	1	0	0	14
47	Y	Vlaanderen	19	1	1	1	0	All	1	0	0	0	18
48	Y	Vlaanderen	13	1	0	0	0	All	0	1	0	0	12
49	Y	Vlaanderen	9	1	1	0	0	All	1	0	1	0	9
50	Y	Vlaanderen	23	1	1	1	0	All	1	1	0	0	21
51	Y	Vlaanderen	10	1	0	0	0	All	1	1	0	0	8
52	Y	Vlaanderen	46	1	1	1	0	All	1	0	0	0	46
53	Y	Vlaanderen	13	0	1	1	0	All	0	1	0	0	12
54	Y	Vlaanderen	7	1	0	0	0	All	1	0	0	0	4
55	Y	Vlaanderen	87	1	0	1	1	All	1	1	0	0	79
56	Y	Vlaanderen	8	1	0	0	0	All	1	1	0	0	8
57	Y	Vlaanderen	13	1	0	1	0	All	1	0	0	0	12
58	Y	Vlaanderen	74	1	0	1	0	All	1	1	0	0	61
59	Y	Vlaanderen	31	0	0	1	0	All	1	0	0	0	28
60	Y	Vlaanderen
61	Y	Vlaanderen	209	1	1	1	0	All	1	1	0	0	193
62	Y	Vlaanderen	34	1	0	1	0	All	0	0	0	0	19
63	Y	Vlaanderen	20	1	0	1	0	All	0	1	0	1	18
64	Y	Vlaanderen	87	1	0	1	0	All	1	1	0	0	73
65	Y	Vlaanderen	11	1	0	0	0	All	1	1	0	0	10
66	Y	Vlaanderen	17	1	1	0	0	All	1	1	0	0	15
67	Y	Vlaanderen	20	1	0	1	0	All	1	0	0	0	20
68	Y	Vlaanderen	36	1	0	1	0	All	1	0	0	0	33
69	Y	Vlaanderen	15	1	1	1	0	All	1	0	0	0	15
70	Y	Vlaanderen	12	1	1	1	0	All	1	1	0	0	11
71	Y	Vlaanderen	18	1	0	0	0	All	1	1	0	0	5
72	Y	Vlaanderen	11	1	0	1	0	All	1	1	0	0	8
73	Y	Vlaanderen	27	0	1	1	0	All	1	0	0	0	41
74	Y	Wallonië
75	Y	Wallonië	37	0	1	1	0	All	0	1	0	0	32
76	Y	Wallonië	35	1	0	1	0	All	1	1	0	0	33
77	Y	Wallonië	28	0	1	1	0	All	1	0	1	0	28
78	Y	Wallonië	39	1	0	1	0	All	1	0	0	0	32
79	Y	Wallonië	13	1	0	1	0	All	1	0	0	0	12
80	Y	Wallonië	23	1	0	0	0	All	1	1	0	0	22
81	Y	Wallonië	21	0	0	1	0	All	1	1	0	0	19
82	Y	Wallonië	6	0	1	0	0	All	1	1	0	0	19
83	Y	Wallonië	3	0	1	0	0	All	1	1	0	0	7
84	Y	Wallonië	23	1	0	1	0	All	1	0	0	0	10
85	Y	Wallonië	20	0	0	1	0	All	1	0	0	0	12
86	Y	Wallonië	7	0	1	0	0	All	1	1	0	0	6
87	N	Wallonië											20
88	Y	Wallonië	17	1	0	1	0	All	1	1	0	0	14
89	Y	Wallonië	56	1	1	1	0	All	1	1	0	0	32
90	Y	Wallonië	11	1	0	1	0	All	1	0	0	0	9
91	Y	Wallonië	6	0	1	1	0	All	1	0	0	0	1
92	Y	Wallonië	11	0	1	1	0	All	1	0	0	0	8
93	N	Wallonië
94	N	Wallonië		1	1	1	0	S. Typhi	1	1	0	0
95	Y	Wallonië	54	1	0	1	0	All	0	0	0	1	25
96	N	Wallonië											5
97	Y	Wallonië	15	0	1	1	0	All	1	1	0	1	15
98	Y	Wallonië	58	0	1	1	0	All	0	1	0	0	42
99	Y	Wallonië	39	1	1	1	1	All	1	0	0	0	26
100	Y	Wallonië	18	1	0	1	0	All	1	1	0	0	27
101	Y	Wallonië	3	1	0	0	0	All	1	0	0	0	5
102	Y	Vlaanderen	49	1	0	1	0	All	1	1	0	0	48
103	Y	Vlaanderen	11	0	1	0	0	All	1	1	0	0	12
104	Y	Vlaanderen
105	Y	Vlaanderen	24	0	0	1	0	All	1	1	0	0	22
106	Y	Vlaanderen	14	0	1	1	0	All	1	1	0	0	14
107	Y	Vlaanderen	13	0	1	0	0	All	1	1	0	0	14
108	Y	Vlaanderen	17	1	0	1	0	All	1	0	0	0	14
109	Y	Vlaanderen	18	0	0	0	0	All	0	1	0	0	19
110	Y	Vlaanderen	3	0	1	1	0	All	1	1	0	0	2
111	Y	Vlaanderen	6	1	1	0	0	All	1	1	0	0	5
112	Y	Vlaanderen	16	1	0	1	0	All	0	0	0	1	13
113	Y	Wallonië	13	1	0	1	0	All	1	1	0	0	16
114	Y	Wallonië	53	1	0	1	1	All	1	0	0	0	48
115	Y	Wallonië	23	1	0	0	0	All	0	1	0	1	23
116	Y	Wallonië	12	1	0	1	0	All	1	1	0	0	9
117	Y	Wallonië	23	1	0	0	0	All	1	0	1	0	22
118	Y	Wallonië	7	1	0	1	0	All	1	1	0	0	6
119	Y	Wallonië	47	0	0	1	0	All	1	1	0	0	37
120	Y	Wallonië	2	0	1	1	0	All	0	1	0	0	8
121	Y	Wallonië	15	1	1	0	0	All	1	1	0	0	12
122	Y	Wallonië	17	1	0	1	0	All	0	0	0	0	19
