# Supplementary material for: Coverage of the national surveillance system for human Salmonella infections, Belgium, 2016-2020
Source: PLoS One. 2021 Aug 26;16(8):e0256820. doi: 10.1371/journal.pone.0256820 (PMC8389443; doi:10.1371/journal.pone.0256820)
Supplement: S5 Table — Numbers per year used to calculate the coverage of the National Reference Center (NRC) and Sentinel Network of Laboratories (SNL) through a capture-recapture analysis. (XLSX) [file pone.0256820.s005.xlsx]

## Sheet: Sheet1
Year	Total NRC	Total SNL	Total NRC (with available DoB, gender, postcode)	Total SL (with available DoB, gender, postcode)	Match NRC and SL	Unobserved	Completeness NRC	Completeness SNL	Total population (N)	Var (N)	Lower bound N	Upper Bound N
2016	2781	1024	2542	985	848	273.677	0.860914	0.333596	2952.68	952.924	2892.17	3013.18
2017	2276	889	1963	827	672	297.775	0.812576	0.342333	2415.78	1070.47	2351.65	2479.9
2018	3011	1360	2717	1279	1078	305.602	0.842846	0.396761	3223.6	913.858	3164.35	3282.85
2019	2619	966	2313	932	811	224.096	0.870172	0.350627	2658.1	734.487	2604.98	2711.21
2020	1629	583	1482	525	460	144.413	0.87619	0.310391	1691.41	531.005	1646.25	1736.58
Overall 2016-2020	12316	4822	11017	4548	3869	1254.46	0.850704	0.351185	12950.5	4198.96	12823.4	13077.5
